# Supplementary material for: Theoretically Revealing the Response of Intermolecular Vibration Energy Transfer and Decomposition Process of the DNTF System to Electric Fields Using Two-Dimensional Infrared Spectra
Source: Int J Mol Sci. 2023 Feb 22;24(5):4352. doi: 10.3390/ijms24054352 (PMC10002173; doi:10.3390/ijms24054352)
Supplement: Supplementary file 1 [file ijms-24-04352-s001.zip]

Archive with 1 entries (1 files):
- ijms-2121333-supplementary.pdf
